# Supplementary material for: Characterization of a 3S PRAME VLD-Specific T Cell Receptor and Its Use in Investigational Medicinal Products for TCR-T Therapy of Patients with Myeloid Malignancies
Source: Cancers (Basel). 2025 Jan 13;17(2):242. doi: 10.3390/cancers17020242 (PMC11763942; doi:10.3390/cancers17020242)
Supplement: Supplementary file 1 [file cancers-17-00242-s001.zip]

Archive with 1 entries (1 files):
- cancers-3339119-supplementary.pdf
